# Supplementary material for: Development and characterization of 96 microsatellite markers suitable for QTL mapping and accession control in an Arabidopsis core collection
Source: Plant Methods. 2014 Jan 22;10:2. doi: 10.1186/1746-4811-10-2 (PMC3899612; doi:10.1186/1746-4811-10-2)
Supplement: Additional file 1: Table S1 — Description of the SSR markers. Table S2: Size of the SSR markers for all the 30 accessions. Table S3: Percentage of polymorphic markers between each pair of Arabidopsis accessions. Table S4: Non polymorphic regions identified among accessions. [file 1746-4811-10-2-S1.xls]

## Sheet: Table S1
Table S1: Description of the SSR markers
a the SSR developped in this study are those named BSATx.y; the other ones are from the Versailles MSAT database (http://www.inra.fr/internet/Produits/vast/msat.php) or from The Arabidopsis Information Resource (TAIR; http://www.arabidopsis.org/index.jsp)
b PIC: polymorphism information content
Chr	Region	Markera	Physical Position (bp)	Repeat Pattern	5'-3' Forward Primer	5'-3' Reverse Primer	Range of alleles size (bp)	Allele number	PICb
I	1.1	NGA59	8643	(CT)15	GCATCTGTGTTCACTCGCC	TTAATACATTAGCCCAGACCCG	111-191	17	0.902222
		ACC2	176325	(T)37	AAATGTGCAATTGCCTTC	AGAAGTTTAGACAGGTAC	209-287	12	0.862222
		T7I23	427343	(AT)18	CATGCACGTACGATTTGTTTAAC	GTGTCCTTTTTTCTCAACGATG	174-222	12	0.8864
	1.2	JV26/27	4015243	(CT)27	CAAGAGATTGCAACATCCACA	AAGCTCCTTGGATCCGATTT	136-266	18	0.917778
		BSAT1.021	4329159	(TA)25	ATGCTTCAAGAGATCCGAAC	TTATCATACATACGATGGCAATG	99-157	13	0.86
		BSAT1.001	4556757	(TA)34	GGGCCGACTTATGCATTTTT	GCTTTAGAGAGAGGGATCAATACA	90-160	16	0.910714
	1.3	BSAT1.002	8727111	(AG)16	AGATAGGATTGGTGAAGAAGAGC	CAGAGGTCTAAAAGTCTAACTGGC	167-228	13	0.877551
		BSAT1.007	8882489	(AAT)10	TACCAAAAACACAAATGGTCC	GGCTATCTCGGCTAGTTGC	104-140	13	0.833333
		BSAT1.024	9023663	(AG)25	CCATCTGTGTATCAGAATCGC	ATGATCCCTCCTCATGCC	112-420	23	0.948889
	1.4	BSAT1.009	12882226	(TA)25	TTCCTAATAAAGTGCAAGACCC	AAACTACCACCACAAATCCTTAAT	212-255	23	0.948889
		BSAT1.010	13320547	(AT)17	TTCACGAAAACATCTCATTTTGT	TCTCCATCCCTGTCTGTACG	215-253	13	0.903686
		BSAT1.011	13450135	(AAG)10	GATCTTGGAGAGAGTGATCGA	AAGACACATGAAATAGTAACGACG	178-190	5	0.701546
	1.5	BSAT1.014	17101782	(ATT)22	TTGACTGAAGATAGGAATGAAGG	ATACGATTAGTTTAGCGGTGTATG	185-278	17	0.926667
		BSAT1.012	17246115	(AT)44	ATGGACTCACCTAATCGGAA	AAATGAGAATATAGTTTGCTCCG	110-182	16	0.913333
		BSAT1.013	17498398	(A)31	CCAAAAACAAAGAGGGTTAGC	GGAAGACAAAACACATAAGAAAGG	138-150	13	0.870392
	1.6	BSAT1.023	21034954	(TA)21	AGACAACAGCGCCATACAC	GATCGGGTTATCAAACTCTACTG	130-170	14	0.914201
		BSAT1.005	22134691	(TA)16	ATCTCATTCAGAGCTTGTCCC	TGTTACATATCCAGGGTTTGGT	228-274	16	0.924554
		RCVI5	22397092	(T)33	ACATAACCACAAATAGGGGTGC	ACCATGCATAGCTTAAACTTCTTG	162-215	15	0.9
	1.7	BSAT1.017	25606921	(A)27	ACCCACTCTACTTCCCCATT	TTGAACCCGAAAAGAACATC	185-206	13	0.855556
		BSAT1.016	25685587	(AT)13	CCAACACCAAATAAACCTTCA	AAAGATGGCAATAAGCAAGC	182-208	11	0.768889
		BSAT1.015	26018118	(AAG)4ATGAG(AAG)3	ATCAATGGTTGCTGGCAC	GGCTTTGAGGTTCTGTATTCC	145-148	2	0.5
	1.8	BSAT1.019	30134190	(TA)17	AAGCAGTTCAAGCATTGGTG	AAGCACCTGAAGCATCGTC	190-212	9	0.765306
		BSAT1.018	30287585	(AT)17	TCTTCTGTGAGGTGCTGCTA	ACCGCAAGTCAAATGGATAC	181-218	9	0.551724
		BSAT1.006	30380980	(AT)24	CAAATTGTTCGTTGAGTGTTG	TTATTGTAATCAGTCGTCGGTC	166-208	12	0.855556
II	2.1	MSAT2.5	208179	(CT)41	TGAGAGGGACAGATAGGAA	ATCAAAAGGGATACTGACAA	161-225	12	0.657778
		BSAT2.012	336400	(TA)24	GTAATCTTATCTTCCTCCGACG	GTTTCCCCTCGTTCTTTACG	134-177	19	0.925089
		BSAT2.013	467176	(AT)15	AATTTTTCGGATGGATACACAA	CATCCAAGTAGCGGAGTCAC	179-211	12	0.886667
	2.2	MSAT2.38	2457017	(AT)16	TGTAACGCTAATTTAATTGG	CGCTCTTTCGCTCTG	158-184	14	0.908889
		BSAT2.010	4316525	(AT)15	CAGGATGACGATATGCTTCG	CAGGAATTACGAATAAACTTGACG	118-150	12	0.890533
		MSAT2.28	6402763	(AT)17	AATAGAAATGGAGTTCGACG	TGAACTTGTTGTGAGCTTTG	294-338	16	0.924554
	2.3	BSAT2.014	8866772	(AT)35	AACATACAAACTCAACAAAATTGC	GACAAGAAGAAGAAACTTGAAACC	223-287	18	0.928571
		BSAT2.003	9772939	(TA)15	GAGATGATGATGCCCTATGC	ATGAGACGTTTGGACTTACACA	183-375	15	0.9024
		PLS7	9806670	(AT)12(AG)8	GATGAATCTTCTCGTCCAAAAT	GACAAACTAAACAACATCCTTCTT	86-144	19	0.935528
		BSAT2.007	10059123	(A)36	CCTGTGTCTTTTACAGTTTCCA	TGCCCAACAACAGAATTACA	190-215	13	0.870392
	2.4	BSAT2.004	14792814	(AT)19	TTGAGGTTACTCCTTAAATCGG	TGCTAGATCCAACTGCTGC	169-229	12	0.864444
		BSAT2.015	15471677	(AT)19	AAACTGCTTACGATGTATCTTTCA	CTAGAAAACTAGCCCACAAAGC	235-259	10	0.854592
		BSAT2.011	15485041	(TA)20	ACACCATAAATGTTTGACTCTGC	AACCAACCAAAAGTCAGAACC	133-177	16	0.925089
	2.5	BSAT2.008	19485701	(AT)17	AATGTTTTCCCACATGAACG	TGTAGTGAGAGAGACGGAGACA	189-233	18	0.877778
		BSAT2.009	19617986	(AT)19	AATTGGTAAAAAGGAAGCACC	CAGCAATGTCTTCTGTGACTG	70-108	16	0.913199
		MSAT2.22	19625873	(AT)18	CGATCCAATCGGTCTCTCT	TGGTAACATCCCGAACTTC	214-244	12	0.879905
III	3.1	BSAT3.001	285915	(AAG)8	TACACGGAATCAATCAAAAGG	TCTCACGAACATAGCCATCA	94-171	10	0.72
		BSAT3.002	613793	(CTT)8	GAGAGGTAGATGACAATGGAGG	TGATTTGTGTGGAGGTGAGA	154-163	5	0.508889
		NGA172	786296	(AG)27	CATCCGAATGCCATTGTTC	AGCTGCTTCCTTATAGCGTCC	132-194	16	0.911111
	3.2	BSAT3.004	4836410	(TA)16	ATGCCACCACTTTATATTCTTCA	AACGTGTGTTACCATTTAGATCG	171-209	17	0.915816
		BSAT3.005	4987485	(AT)16	GAAATGGTTCACAACTTAAAAACA	CTACACTGGTTATGGTACGGC	135-179	15	0.913199
		BSAT3.003	5081874	(CTT)8	CCTAAAAGTCTCTCGATTCCG	GATGTGAAACAAATGAATAGATCG	203-233	12	0.835556
	3.3	BSAT3.006	9295298	(CT)12	AGATACGCAAAGCACTCCAT	GATGCTACAAAGCCGAAGAC	184-202	7	0.795556
		BSAT3.007	9325506	(AT)26	ACTCCGAATGCTTTATTTTCTG	ATTCATACCGACCGAAGATG	153-203	19	0.937778
		BSAT3.008	9517310	(CTT)9	TCTATGCCAACGAAGCAATA	GAAGCAAACTTGGGTCAAAC	102-135	10	0.864444
	3.4	MSAT3.1	12168121	(GA)28	GGACTCGCTGCTGCTACATTC	CCACGCACATGCAATTACATA	181-480	27	0.960761
		BSAT3.015	15216110	(AT)20	GGAGCGTATTGAAAAATCGA	TTTCATCCAGCAAAGAATTACA	285-309	11	0.844233
		MSAT3.21	17271681	(AT)17	TGAATCATGGTGCTTCTA	TTACCCCGAGCTTGA	144-188	15	0.913223
	3.5	BSAT3.011	18432105	(AT)25	AATTGACCGTTAAGTGGTTCA	TAGCTGATGAGTGGATGTGG	130-168	11	0.824444
		BSAT3.009	18653224	(AT)23	CTCCTTCCTTGGTATGGGAT	ATACACTTATAGGGTCGATGGC	221-266	17	0.920333
		BSAT3.010	18765366	(AT)15	GTGAACTGCGGAAGATAAGG	GCGTTACAAGAGAATGGAGG	236-282	19	0.938776
	3.6	NGA6	23031050	(GA)31	TGGATTTCTTCCTCTCTTCAC	ATGGAGAAGCTTACACTGATC	112-175	16	0.920333
		BSAT3.013	23150158	(CTT)9	AACACCCTCCATTCCAATTC	ATTCATTCAAACTTGCACGC	139-178	7	0.713436
		BSAT3.012	23416349	(AAG)11	TACTCAATGCTGTGTGATGATG	CGTTTCTGCTGGAAGGTATC	100-121	7	0.753864
IV	4.1	MSAT4.39	89498	(AT)17	GTTATCACATTAAAATCACC	CCAATTGTAATATATGAACA	140-166	11	0.864198
		BSAT4.001	366468	(AT)13G(AAC)16	GGTTTGATGATATTGTTTTGGC	ATTTTCTATTTTTATGATCGGGC	184-244	16	0.911111
		BSAT4.002	748696	(AT)32	CATACCGATTTAGTTGTGGTTG	TTGTTCGATTTTGTAGTTGTTAGC	144-204	15	0.892857
	4.2	NGA8	5628813	(GA)28	GAGGGCAAATCTTTATTTCGG	TGGCTTTCGTTTATAAACATCC	124-250	21	0.946492
		BSAT4.004	5838645	(TA)19	CAATTTTGGAACTTAAATATGGG	CTTAAACGTCATACTCAAACACG	174-206	16	0.927083
		BSAT4.005	5842633	(AT)14	TCAATTACCAGCCCCTCTAG	TATAAGATGCAAGAACATCCAAAT	103-153	13	0.889417
		MSAT4.25	6975912	(T)36	GAATGGTTGTTGATAGTTGA	AAATTTCAGGAGGTGATAGA	198-229	14	0.897778
	4.3	MSAT4.10	9969057	(AT)37	GGTAATTTTCTTGGAGACCC	CTAACTAGATCGTCCCTCGT	164-258	13	0.894376
		BSAT4.006	9969122	(AT)37	TTAAGCGAAAGCGTGTGAG	CTAGATCGTCCCTCGTCTGA	72-160	13	0.887039
		BSAT4.013	10002716	(AT)25	AGTTCCACCGAATAAAATAACG	AAAGAAAAATCAGAAGATCCTACG	169-206	11	0.856124
	4.4	BSAT4.010	14358509	(AT)16	AAATGGATCATACAATGTTACGG	TCTATAAAGTATCGGTTTGGGG	228-252	11	0.879905
		BSAT4.009	14558479	(AG)28	AGAAGCCCCTATGAGATGGT	TGAGGGAGTTAGGTAGCAACA	182-330	20	0.937778
		BSAT4.011	14783182	(AT)28	TAGTTAATCTGAGTGTCTTCCGC	CATGTCGATTGGGAAAAAAT	193-258	22	0.946667
	4.5	MSAT4.33	17611268	(AG)19	TTCTTTGACACGCAAACA	TGGTGACATAGACCCAATG	104-206	16	0.91082
		MSAT4.37	18336501	(AT)16	CGTTTCATCAAGTTCCGA	TAGGAGGTTATCATGCGTG	125-155	13	0.867347
		BSAT4.012	18453307	(AT)12	CGTGATTAATTTATGGCTGATG	GCTTTGCTAAGAATTGCATTG	110-160	10	0.816327
		MSAT4.31	18572945	(AG)24	AGGGATATGGATTGAGA	GCCGTATAACTATTGGTT	186-400	18	0.91082
V	5.1	BSAT5.001	284660	(AT)15	ATTATCCGAACCTTGCATTG	TTATGACGACCAAAATTCCG	157-204	10	0.873333
		BSAT5.005	896429	(AT)20	CTTTCTAATTCCTAAACCAAATCG	ATGCGAATTTTCAGGTTCAC	165-226	12	0.89893
		BSAT5.009	967372	(AT)19	AGAAATGGAAAGAGATTGTGATG	ATATCAGTCCCACGACATCG	208-242	16	0.886667
	5.2	BSAT5.006	4573457	(AT)21	GCACGCACATACGATATAAGG	TGGATGCCTCATCAACAAGT	68-104	12	0.82283
		BSAT5.010	4933560	(AT)18	TTGTCCAGTGTGAAAGACATG	GACACGTCAAACAGTAACCG	113-171	16	0.917778
		BSAT5.002	5397400	(AG)26	AAACGAAGACGAAGAAGTCG	GTTCTTGACCACGACGAAGT	180-224	12	0.844444
	5.3	NGA139	8428133	(CT)33	GGTTTCGTTTCACTATCCAGG	AGAGCTACCAGATCCGATGG	136-212	17	0.895556
		BSAT5.007	8664974	(TA)22	GAACTTTGAATCCACTTGTAGTTG	GCCATTGTAGAATAACTCCAGG	165-213	17	0.924554
		BSAT5.003	9007581	(AT)20	AAGCCAGATGCAATTAGAGC	TTCTAGGACTTATGTACGGTCTTG	70-114	14	0.887039
	5.4	MSAT5.22	13943828	(TA)16	AGAACAAGTTAGGTGGCT	GGGACAAGAATGGAGT	235-333	18	0.928571
		MSAT5.23	14182582	(GA)42	TTGATCCAATAAGTGCTG	CCTAAACACCCTCAACTA	126-280	19	0.941399
		BSAT5.011	14312792	(AT)19	TGGTAAACAATTATGTCACGTATG	CTCCCATCGTCTCTCTAGTTG	190-276	21	0.943878
	5.5	CIW9	17044001	(TA)18	CAGACGTATCAAATGACAAATG	GACTACTGCTCAAACTATTCGG	142-800	16	0.908889
		MSAT5.7	17054205	(AT)29	GCTTGTACATTACCGGACACC	CCAAGCGTACTCGATCATGT	220-272	14	0.864444
		MSAT5.4	17827214	(AT)27	TCAACCCTAGATGGTGTCGAT	TTCAATCATTTTTGCCGTGA	205-261	18	0.925089
	5.6	MSAT5.12	21407702	(AT)21	GCATATTGTTGATAGAAAA	AGCCAATGAATCGTT	119-154	18	0.93698
		JV65/66	22010604	(AT)16	TTTCTTTCACGGTTTCTAACTTTT	TCATCTTCCCTTTAATTCTGATGA	172-210	14	0.942529
		JV61/62	22510397	(AT)18	CGCTTTCCTTGTGTCATTCC	AAATGCAAATATTGATGTGTGAAA	162-200	13	0.884661
	5.7	BSAT5.008	25168572	(TA)23	TACCTAGACCACCAACCACC	ATCTCATATTCTTGTGGGTATGTG	126-170	19	0.93698
		MSAT5.19	25907569	(AT)17	AACGCATTTGCTGTTTCCCA	ATGGTTATCTCATCTGGTCT	186-209	8	0.818074
		BSAT5.004	26749704	(AT)19	ATAGTAGGAAGGTGAAGCCTACC	AAGAGAAGTGTAGCGAGGAGC	106-144	15	0.9056

## Sheet: Table S2
Table S2: Size of the SSR markers for all 30 accessions
a chromosome region number
Chromosome 1
	1.1a			1.2			1.3			1.4			1.5			1.6			1.7			1.8
	NGA59	AC22	T7I23	JV26/27	BSAT1.021	BSAT1.001	BSAT1.002	BSAT1.007	BSAT1.024	BSAT1.009	BSAT1.010	BSAT1.011	BSAT1.014	BSAT1.012	BSAT1.013	BSAT1.023	BSAT1.005	RCVI5	BSAT1.017	BSAT1.016	BSAT1.015	BSAT1.019	BSAT1.018	BSAT1.006
Akita	191	275	188	200	135	114	169	107	120	243	215	184	188	110	146	-	266	215	191	186	148	190	182	170
Alc-0	111	282	192	174	115	112	176	122	202	219	239	184	234	118	146	132	230	208	201	186	148	190	214	172
Bay-0	111	283	-	202	115	132	176	116	168	233	237	178	188	152	142	138	-	206	201	196	148	190	182	167
Bl-1	123	273	202	136	119	130	167	107	136	229	235	187	221	133	143	160	262	162	201	190	148	198	182	170
Blh-1	111	280	188	136	125	104	167	108	178	234	231	184	218	134	141	136	244	211	191	194	148	206	182	172
Bur-0	119	283	176	198	119	112	176	122	134	229	227	184	200	146	139	144	231	197	185	188	145	200	182	169
C24	113	275	222	168	121	122	192	122	184	221	249	184	237	110	143	146	246	211	197	208	145	192	188	208
Can-0	119	267	174	154	121	138	174	122	142	212	225	187	206	114	150	140	250	198	199	186	145	190	182	167
Col-0	111	282	200	176	157	160	182	119	146	249	249	184	234	182	148	162	252	203	201	200	145	212	208	206
Ct-1	151	282	-	136	115	116	167	107	148	237	253	184	248	124	143	146	254	196	191	186	148	190	182	166
Cvi-0	129	271	188	146	115	138	178	116	420	218	233	181	206	138	144	158	266	214	206	186	148	192	182	167
Edi-0	115	283	176	230	119	134	169	115	148	220	247	184	188	116	144	138	254	208	201	186	148	208	182	170
Ge-0	133	267	-	142	115	128	200	119	168	226	239	181	218	130	147	138	238	196	199	182	148	190	182	166
Gre-0	113	281	176	178	119	112	176	122	128	238	229	178	185	160	141	156	274	196	197	202	148	190	182	180
Ita-0	111	209	190	136	115	116/124	-	130	134/126	230	-	181	194	130	148	142	228	162	186	186	145	196	-	178
Jea	147	275	178	136	99	126	174	110	134	220	251	187	197	112	143	-	228	199	199	186	148	190	181	173
Kn-0	149	267	176	174	117	114	180	116	212	223	229	184	215	120	146	170	242	211	203	186	148	206	182	166
Ler-2	115	275	192	172	119	114	176	104	162	251	231	187	209	118	146	142	256	198	201	188	148	190	196	166
Mh-1	113	283	198	146	157	-	169	113	160	239	249	184	221	118	-	136	238	200	201	202	145	208	218	180
Mt-0	123	283	194	148	155	140	228	119	134	247	231	187	209	130	144	148	-	203	204	198	145	190	182	166
N13	179	284	194	168	117	132	186	131	112	228	233	181	188	122	143	158	248	209	190	192	145	206	196	167
Nd-1	141	283	182	266	129	134	176	122	172	234	247	181	215	118	142	148	256	213	201	198	148	190	182	167
Oy-0	139	275	202	170	127	114	178	122	132	255	251	187	278	130	148	162	248	214	204	186	145	208	196	188
Pyl-1	135	275	200	146	119	112	226	140	174	251	225	-	266	114	149	-	-	196	202	188	145	-	204	182
Sakata	111	271	190	176	115	112	182	107	174	235	233	190	203	110	143	148	240	214	198	186	145	196	192	170
Shahdara	163	282	-	164	119	152	167	122	142	229	229	187	225	118	145	130	238	162	202	192	145	204	182	167
St-0	139	281	202	204	123	90	-	116	146	236	231	187	209	134	146	-	250	214	201	186	145	-	182	170
Stw-0	111	278	-	164	117	126	186	134	200	239	253	184	248	124	143	146	254	196	191	186	148	208	182	172
Tsu-0	153	275	188	174	137	144	198	122	152	249	231	187	203	112	145	160	240	196	200	198	145	198	182	167
Ws-2	135	287	176	146	129	122	176	122	186	240	253	187	218	122	138	158	240	204	202	198	145	190	182	166
Chromosome 2
	2.1			2.2			2.3				2.4			2.5
	MSAT2.5	BSAT2.012	BSAT2.013	MSAT2.38	BSAT2.010	MSAT2.28	BSAT2.014	BSAT2.003	PLS7	BSAT2.007	BSAT2.004	BSAT2.015	BSAT2.011	BSAT2.008	BSAT2.009	MSAT2.22
Akita	169	134	195	160	128	316	237	-	82	199	195	251	137	189	80	240
Alc-0	167	161	195	166	128	308	255	367	126	198	169	245	161	207	70	234
Bay-0	169	175	185	162	140	314	-	207	114	196	169	243	145	205	88	228
Bl-1	167	147	197	172	-	294	223	199	100	195	207	245	145	210	96	224
Blh-1	163	145	193	182	122	294	235	-	122	207	187	235	183	189	-	216
Bur-0	167	152	195	172	-	316	235	199	136	198	173	-	143	198	82	216
C24	167	148	189	166	118	294	227	-	118	206	197	243	159	210	82	216
Can-0	167	151	199	174	118	-	-	187	90	-	187	239	-	202	108	220
Col-0	225	171	205	180	140	318	287	197	110	213	195	253	159	214	94	240
Ct-1	167	162	179	166	136	306	241	375	-	190	195	239	149	189	86	236
Cvi-0	167	159	191	174	118	-	277	187	88	201	189	235	149	218	76	226
Edi-0	167	142	205	176	134	298	249	369	106	215	169	243	163	196	80	216
Ge-0	187	141	189	162	150	322	237	195	100	197	169	243	161	189	90	228
Gre-0	167	142	193	176	128	332	271	195	124	203	169	257	167	189	96	244
Ita-0	167	161	201	170	120	300	259/233	201	88	198	175	253	151	233	74	218
Jea	167	142	191	162	134	308	233	199	108	202	169	245	159	203	82	218
Kn-0	183	134	191	184	137	322	255	187	98	199	191	259	137	193	82	214
Ler-2	209	134	191	176	-	294	235	199	-	199	195	243	133	195	100	214
Mh-1	169	146	191	164	131	314	227	205	144	203	177	239	141	189	76	216
Mt-0	167	177	183	162	128	300	267	211	120	203	169	257	177	189	76	216
N13	181	149	211	178	124	332	287	209	106	199	187	235	147	191	72	226
Nd-1	207	166	205	178	131	338	255	185	118	196	177	239	159	207	86	218
Oy-0	171	146	189	178	136	310	243	197	122	203	183	239	151	211	76	224
Pyl-1	167	134	197	162	130	298	253	183	86	198	183	237	143	214	74	226
Sakata	167	143	195	158	128	310	245	-	104	197	205	239	147	206	92	214
Shahdara	161	134	197	170	-	302	239	-	-	203	229	253	157	195	82	216
St-0	173	-	205	168	134	336	281	197	100	201	191	249	153	189	90	232
Stw-0	167	162	179	184	124	-	253	371	122	199	177	-	153	189	84	234
Tsu-0	167	145	193	182	140	312	237	201	116	203	169	253	149	200	98	228
Ws-2	167	158	205	184	124	-	227	199	110	203	175	243	163	209	88	232
Chromosome 3
	3.1			3.2			3.3			3.4			3.5			3.6
	BSAT3.001	BSAT3.002	NGA172	BSAT3.003	BSAT3.004	BSAT3.005	BSAT3.006	BSAT3.007	BSAT3.008	MSAT3.1	BSAT3.015	MSAT3.21	BSAT3.011	BSAT3.009	BSAT3.010	NGA6	BSAT3.013	BSAT3.012
Akita	157	154	186	221	205	165	186	181	114	331	293	-	130	266	252	124	151	109
Alc-0	125	155	178	209	171	151	190	187	111	393	293	176	134	241	246	154	148	106
Bay-0	157	154	138	233	187	155	190	157	114	339	-	178	136	235	250	162	151	118
Bl-1	121	154	194	221	179	135	190	203	105	203	291	172	136	236	282	120	151	106
Blh-1	127	154	186	224	177	159	192	195	111	235	287	144	154	248	242	126	148	112
Bur-0	134	154	174	203	185	167	190	163	117	353	297	-	136	251	238	175	148	118
C24	134	157	146	206	175	161	192	177	105	271	299	-	132	258	266	142	156	112
Can-0	94	154	177	221	179	145	186	187	108	357	291	174	134	233	242	152	148	106
Col-0	127	157	164	221	191	169	192	201	111	480	303	179	168	254	256	144	148	118
Ct-1	127	154	166	224	187	171	186	175	102	369	289	162	135	230	254	126	148	112
Cvi-0	171	154	172	221	176	153	188	201	114	221	287	144	148	233	260	154	169	106
Edi-0	131	160	138	215	183	179	194	173	117	345	293	188	134	254	280	144	145	106
Ge-0	125	154	178	227	173	157	194	153	129	319	293	-	148	240	268	140	139	100
Gre-0	128	154	162	221	175	155	202	153	105	317	287	174	134	228	262	154	145	106
Ita-0	131	157	190	208	189	137	186	169	117	335	309	146	142	226/248	252/268	132/170	148/153	109/118
Jea	127	154	132	230	175	171	188	179	114	193	287	165	142	233	248	146	148	109
Kn-0	127	154	136	224	179	159	190	153	129	237	292	169	134	232	246	130	139	112
Ler-2	128	154	136	221	179	159	192	167	123	373	293	172	142	248	-	124	148	115
Mh-1	127	157	162	221	203	159	188	165	111	323	293	-	134	235	262	154	145	106
Mt-0	127	163	164	230	189	157	188	181	111	319	293	176	144	248	260	132	145	109
N13	127	154	134	218	185	-	184	179	108	235	289	144	136	245	256	148	151	115
Nd-1	127	157	162	224	179	161	192	177	111	-	289	183	132	230	236	148	145	106
Oy-0	127	154	136	215	177	169	192	183	105	307	291	162	154	226	270	130	148	106
Pyl-1	121	155	170	215	-	167	188	189	120	201	285	144	134	254	264	146	148	121
Sakata	163	157	162	212	209	151	192	171	135	199/235	291	186	135	221	244	112	148	121
Shahdara	127	154	164	206	199	150	186	155	123	295	289	164	134	247	270	156	148	112
St-0	127	154	132	209	-	157	192	171	117	290	287	177	136	221	250	120	148	106
Stw-0	127	154	138	221	201	150	186	155	123	257	298	-	134	248	266	154	145	106
Tsu-0	127	154	162	221	195	159	186	169	111	251	297	-	132	233	250	132	178	112
Ws-2	127	154	138	206	189	150	186	155	129	181	293	-	134	251	272	156	145	106
Chromosome 4
	4.1			4.2				4.3			4.4			4.5
	MSAT4.39	BSAT4.001	BSAT4.002	NGA8	BSAT4.004	BSAT4.005	MSAT4.25	MSAT4.10	BSAT4.006	BSAT4.013	BSAT4.010	BSAT4.009	BSAT4.011	MSAT4.33	MSAT4.37	BSAT4.012	MSAT4.31
Akita	144	207	170	164	190	119	219	182	90	173	230	182	224	126	131	114	186
Alc-0	152	188	152	202	188	103	218	172	80	171	240	242	222	206	129	114	268
Bay-0	142	224	176	146	186	123	219	184	92	-	234	217	238	148	155	136	242
Bl-1	140	198	172	212	188	119	219	180	88	173	236	191	224	128	131	114	190
Blh-1	140	226	144	158	182	107	222	170	78	173	232	244	228	150	143	114	228
Bur-0	140	208	152	165	184	105	212	164	72	173	236	197	220	130	125	116	400
C24	-	204	154	196	-	129	224	172	80	174	232	182	226	130	139	-	188
Can-0	148	196	164	124	178	103	213	-	-	170	250	242	206	-	143	122	208
Col-0	160	230	-	158	206	117	229	224	130	206	244	219	258	128	141	130	238
Ct-1	142	208	174	166	-	123	225	170	78	175	244	223	232	126	135	118	300
Cvi-0	140	216	194	136	194	105	215	172	80	170	228	330	230	120	145	120	350
Edi-0	162	244	152	162	198	103	210	258	160	172	234	198	240	124	127	-	188
Ge-0	146	214	188	163	181	103	219	170	78	175	240	212	214	162	129	118	-
Gre-0	-	232	-	160	202	105	210	172	80	172	232	182	208	104	129	114	188
Ita-0	148	208	148	212	194	129	220	166	74	170	238	213	208	122	127	148	190
Jea	146	190	194	-	195	125	225	170	78	178	236	193	236	146	-	116	254
Kn-0	156	214	170	164	190	-	222	-	80	173	228	182	246	158	127	114	192
Ler-2	140	207	152	202	180	105	225	172	80	182	232	186	193	124	127	114	192
Mh-1	140	222	166	170	180	113	222	180	88	170	252	219	252	124	133	120	192
Mt-0	166	232	154	168	186	109	227	224	130	175	-	221	236	132	135	114	192
N13	148	214	152	176	188	117	222	176	84	172	236	186	240	132	147	116	192
Nd-1	154	230	158	172	-	153	225	-	76	169	244	215	248	104	-	116	188
Oy-0	154	230	156	224	-	123	221	168	76	172	250	197	236	124	129	116	242
Pyl-1	164	184	148	162	-	105	220	168	76	173	232	193	220	122	137	110	220
Sakata	146	198	188	192	196	127	225	166	74	173	228	201	212	150	129	122	292
Shahdara	152	198	152	154	184	111	219	169	77	174	228	188	248	146	129	114	286
St-0	140	207	176	176	182	111	227	168	76	170	238	201	232	128	129	118	220
Stw-0	142	198	152	166	-	123	224	178	86	192	232	268	254	130	135	116	226
Tsu-0	146	208	174	250	174	111	198	180	88	172	238	241	234	104	131	120	188
Ws-2	156	230	204	170	192	103	215	176	84	182	246	217	244	104	127	160	244
Chromosome 5
	5.1			5.2			5.3			5.4			5.5			5.6			5.7
	BSAT5.001	BSAT5.005	BSAT5.009	BSAT5.006	BSAT5.010	BSAT5.002	NGA139	BSAT5.007	BSAT5.003	MSAT5.22	MSAT5.23	BSAT5.011	CIW9	MSAT5.7	MSAT5.4	MSAT5.12	JV65/66	JV61/62	BSAT5.008	MSAT5.19	BSAT5.004
Akita	186	195	224	78	113	214	184	185	70	239	154	268	160	250	211	134	186	184	137	191	114
Alc-0	182	188	210	68	123	182	156	167	78	-	-	212	142	234	227	132	188	180	128	195	108
Bay-0	188	-	234	88	137	180	138	195	72	247	-	216	142	220	223	-	200	189	136	189	122
Bl-1	194	187	232	84	149	180	186	-	74	235	224	276	158	254	225	124	210	188	159	189	126
Blh-1	192	187	240	68	113	190	140	213	70	249	160	250	154	272	231	132	172	184	155	189	122
Bur-0	180	183	210	86	115	182	160	197	80	319	150	192	800	234	243	146	198	178	138	193	-
C24	192	175	242	78	131	186	136	181	88	309	-	-	176	248	231	135	202	200	133	195	128
Can-0	204	183	224	94	113	182	212	165	75	283	128	232	158	258	247	119	178	189	134	189	106
Col-0	192	207	236	104	135	212	184	201	100	249	174	216	170	264	261	154	196	191	159	209	128
Ct-1	190	191	224	78	131	180	140	171	70	239	224	208	142	220	235	143	186	187	135	193	144
Cvi-0	188	189	228	88	115	182	178	187	114	309	126	262	142	239	231	136	202	183	126	186	118
Edi-0	186	185	210	68	155	182	154	181	75	333	180	216	150	264	237	140	196	189	137	189	122
Ge-0	186	165	208	76	115	190	148	-	98	327	180	222	154	234	231	147	172	189	141	191	110
Gre-0	186	187	220	76	121	212	170	205	75	307	182	270	148	235	239	142	194	-	129	195	122
Ita-0	157	218	210/214	-	115	184	136	177	94	309	-	202	200	250	233	135	178	187	136	193	-
Jea	188	190	210	90	117	188	144	189	75	321	158	246	142	234	229	142	192	162	129	189	108
Kn-0	184	175	230	74	113	180	138	193	88	297	170	272	144	235	-	151	188	184	125	191	116
Ler-2	188	183	216	68	133	180	138	179	72	311	154	202	150	235	237	149	176	178	130	197	116
Mh-1	190	187	224	78	171	180	138	199	-	-	-	212	150	235	217	149	196	189	145	193	132
Mt-0	190	185	210	68	135	224	138	181	74	251	148	206	160	246	245	147	198	166	143	207	128
N13	192	186	218	78	121	182	170	193	94	281	166	208	168	234	225	139	184	188	170	193	124
Nd-1	184	190	222	100	143	186	138	181	106	251	172	214	168	262	205	145	194	189	151	209	-
Oy-0	186	185	208	78	131	192	168	193	75	241	164	218	156	238	247	135	188	186	138	191	-
Pyl-1	182	189	210	74	127	192	170	201	104	297	158	226	178	234	217	124	186	182	134	191	-
Sakata	184	193	221	68	123	198	204	189	78	301	192	276	142	240	213	139	184	184	130	-	120
Shahdara	190	226	216	68	119	182	192	187	72	321	-	190	180	234	235	146	184	166	147	195	130
St-0	182	187	220	96	141	180	142	205	75	237	178	246	168	235	231	137	198	191	138	195	108
Stw-0	194	183	216	78	119	190	140	203	70	239	-	-	186	235	243	143	186	187	134	193	144
Tsu-0	190	165	210	68	123	196	170	-	72	249	168	204	156	238	219	140	208	188	155	191	128
Ws-2	182	187	224	68	137	180	138	197	74	251	280	198	148	235	223	153	210	184	-	191	136

## Sheet: Table S3
Table S3: Percentage of polymorphic markers between each pair of Arabidopsis accessions
	Akita	Alc-0	Bay-0	Bl-1	Blh-1	Bur-0	C24	Can-0	Col-0	Ct-1	Cvi-0	Edi-0	Ge-0	Gre-0	Ita-0	Jea	Kn-0	Ler-2	Mh-1	Mt-0	N13	nd-1	Oy-0	Pyl-1	Sakata	Shahdara	St-0	Stw-0	Tsu-0	Ws-2
Akita
Alc-0	0.901099
Bay-0	0.882353	0.896552
Bl-1	0.857143	0.913043	0.872093
Blh-1	0.858696	0.902174	0.930233	0.880435
Bur-0	0.933333	0.855556	0.916667	0.868132	0.911111
C24	0.943182	0.920455	0.987805	0.942529	0.897727	0.906977
Can-0	0.906977	0.873563	0.926829	0.885057	0.908046	0.894118	0.945122
Col-0	0.945652	0.924731	0.942529	0.956989	0.903226	0.956044	0.909091	0.965909
Ct-1	0.811111	0.89011	0.872093	0.89011	0.813187	0.921348	0.908046	0.895349	0.934783
Cvi-0	0.913043	0.892473	0.885057	0.924731	0.903226	0.923077	0.914773	0.831461	0.978723	0.913043
Edi-0	0.880435	0.83871	0.83908	0.913978	0.924731	0.879121	0.932584	0.886364	0.914894	0.923913	0.925532
Ge-0	0.888889	0.855556	0.847059	0.945055	0.877778	0.955056	0.965116	0.917647	0.989011	0.866667	0.912088	0.879121
Gre-0	0.888889	0.824176	0.894118	0.879121	0.879121	0.898876	0.862069	0.883721	0.978495	0.922222	0.880435	0.815217	0.865169
Ita-0	0.954023	0.921348	0.957831	0.943182	0.965909	0.896552	0.916667	0.909639	0.932584	0.896552	0.898876	0.938202	0.947674	0.977011
Jea	0.923077	0.868132	0.894118	0.89011	0.901099	0.88764	0.930233	0.872093	0.967391	0.844444	0.869565	0.891304	0.88764	0.877778	0.902299
Kn-0	0.788889	0.868132	0.917647	0.912088	0.835165	0.921348	0.906977	0.908046	0.978261	0.888889	0.902174	0.923913	0.876404	0.877778	0.977011	0.933333
Ler-2	0.833333	0.835165	0.882353	0.858696	0.857143	0.866667	0.918605	0.906977	0.945652	0.912088	0.902174	0.858696	0.932584	0.844444	0.942529	0.877778	0.777778
Mh-1	0.909091	0.9	0.903614	0.897727	0.886364	0.931034	0.905882	0.903614	0.876404	0.896552	0.88764	0.842697	0.954023	0.83908	0.952941	0.965517	0.885057	0.827586
Mt-0	0.901099	0.896739	0.91954	0.934783	0.902174	0.911111	0.931034	0.942529	0.892473	0.901099	0.935484	0.870968	0.855556	0.879121	0.914773	0.868132	0.934066	0.879121	0.840909
N13	0.945652	0.956989	0.931034	0.913978	0.903226	0.89011	0.943182	0.920455	0.93617	0.923913	0.904255	0.93617	0.956044	0.945652	0.94382	0.923913	0.902174	0.923913	0.932584	0.951613
nd-1	0.965909	0.88764	0.86747	0.94382	0.921348	0.943182	0.876471	0.905882	0.888889	0.876404	0.944444	0.866667	0.942529	0.875	0.965116	0.910112	0.898876	0.886364	0.835294	0.876404	0.911111
Oy-0	0.923077	0.934783	0.965116	0.923913	0.923913	0.923077	0.897727	0.862069	0.903226	0.891304	0.935484	0.903226	0.922222	0.901099	0.921348	0.89011	0.901099	0.901099	0.886364	0.902174	0.892473	0.89011
Pyl-1	0.942529	0.896552	0.987805	0.931034	0.954023	0.837209	0.951807	0.914634	0.931818	0.954023	0.920455	0.914773	0.947059	0.906977	0.904762	0.885057	0.930233	0.906977	0.939759	0.943182	0.943182	0.988372	0.898876
Sakata	0.913043	0.847826	0.965116	0.913043	0.919355	0.933333	0.931818	0.91954	0.924731	0.89011	0.913978	0.956989	0.944444	0.945055	0.886364	0.912088	0.934066	0.934066	0.954545	0.945652	0.930108	0.921348	0.902174	0.91954
Shahdara	0.932584	0.855556	0.941176	0.877778	0.9	0.840909	0.906977	0.869048	0.933333	0.877778	0.933333	0.922222	0.931818	0.886364	0.936047	0.909091	0.886364	0.855556	0.906977	0.876404	0.888889	0.918605	0.898876	0.904762	0.922222
St-0	0.921348	0.88764	0.903614	0.842697	0.853933	0.896552	0.952381	0.880952	0.888889	0.897727	0.877778	0.9	0.896552	0.852273	0.936047	0.876404	0.897727	0.863636	0.882353	0.882022	0.933333	0.906977	0.808989	0.931034	0.88764	0.895349
Stw-0	0.83908	0.875	0.915663	0.896552	0.827586	0.885057	0.901163	0.879518	0.954545	0.636364	0.910112	0.863636	0.931034	0.848837	0.922619	0.906977	0.872093	0.872093	0.835294	0.91954	0.875	0.917647	0.897727	0.915663	0.942529	0.848837	0.904762
Tsu-0	0.902174	0.913043	0.906977	0.887097	0.847826	0.912088	0.909091	0.885057	0.903226	0.879121	0.903226	0.913978	0.902174	0.846154	0.897727	0.89011	0.923077	0.912088	0.876404	0.836957	0.924731	0.88764	0.880435	0.91954	0.913043	0.820225	0.898876	0.920455
Ws-2	0.912088	0.89011	0.858824	0.89011	0.923077	0.888889	0.91954	0.862069	0.945652	0.888889	0.924731	0.847826	0.888889	0.833333	0.931034	0.933333	0.833333	0.844444	0.829545	0.824176	0.913043	0.840909	0.901099	0.906977	0.945055	0.829545	0.863636	0.829545	0.847826

## Sheet: Table S4
Table S4. non polymorphic region identified among accessions
a: the numbers correspond to the genomic regions presented in Figure1
	Akita	Alc-0	Bay-0	Bl-1	Blh-1	Bur-0	C24	Can-0	Col-0	Ct-1	Cvi-0	Edi-0	Ge-0	Gre-0	Ita-0	Jea	Kn-0	Ler-2	Mh-1	Mt-0	Nd-1	Oy-0	Pyl-1	Shahdara	St-0	Stw-0	Tsu-0	Ws-2
Akita										1.7a															1.8	1.7; 5.4
Alc-0							5.4					1.7							5.4							5.4
Bay-0								1.8; 4.3													1.8
Bl-1																									1.8
Blh-1										3.6									2.5	2.5
Bur-0
C24											5.4				5.4				5.4							5.4
Can-0											2.2; 4.3				4.3				4.3		1.8			2.3	4.3
Col-0
Ct-1													1.8; 4.3						1.8	1.8						1.5; 1.7; 2.1		1.8
Cvi-0
Edi-0																									1.8
Ge-0																				1.8; 3.4			1.6					1.8
Gre-0																			3.6	4.1			1.6			3.6
Ita-0
Jea																									3.1
Kn-0																						3.1
Ler-2
Mh-1																				2.5	3.1					3.6; 5.4
Mt-0																												1.8
Nd-1
Oy-0																												5.7
Pyl-1																										1.6	1.6	5.7
Shahdara																										3.3
St-0
Stw-0																												2.2; 3.1
Tsu-0
Ws-2
